# Supplementary material for: Co-infection of TYLCV and ToCV increases cathepsin B and promotes ToCV transmission by Bemisia tabaci MED
Source: Front Microbiol. 2023 Mar 16;14:1107038. doi: 10.3389/fmicb.2023.1107038 (PMC10061087; doi:10.3389/fmicb.2023.1107038)
Supplement: Supplementary file 1 [file Table_1.XLSX]

## Sheet: Sheet1
Additional file1: Table S1 Statistics of the transcriptome sequence data on Q B. tabaci
	Clean reads	Clean Bases	Q30(%)	GC content(%)
Co_1	23146466	6894538446	93.89	40.86
Co_2	25301711	7549865236	94.07	40.43
Co_3	24744369	7379325348	93.98	40.94
To_1	19252307	5747608206	94.09	40.54
To_2	21281546	6356558230	93.93	40.28
To_3	21043959	6267819864	93.85	40.23
