# Supplementary material for: Co-infection of TYLCV and ToCV increases cathepsin B and promotes ToCV transmission by Bemisia tabaci MED
Source: Front Microbiol. 2023 Mar 16;14:1107038. doi: 10.3389/fmicb.2023.1107038 (PMC10061087; doi:10.3389/fmicb.2023.1107038)
Supplement: Supplementary file 2 [file Table_2.XLSX]

## Sheet: Sheet1
Additional file2: Table S2 primers used in this study
Gene ID	Gene symbol	Primer name	Primer Sequence(5′-3′)a
TYLCV	amplification of TYLCV	F	GTCTACACGCTTACGCC
		R	GCAATCTTCGTCACCC
ToCV	amplification of ToCV	F	GGTTTGGATTTTGGTACTACATTCAGT
		R	AAACTGCCTGCATGAAAAGTCTC
Actin	Internal parameter	F	CGCTGCCTCCACCTCATT
		R	ACCGCAAGATTCCATACCC
EF-1α	Internal parameter	F	TAGCCTTGTGCCAATTTCCG
		R	CCTTCAGCATTACCGTCC
LOC109042327	Cathepsin B	F	GCACAAACGAGAAACACAA
		R	CAAGAAATCGCTGAACAAC
LOC109042507	Cathepsin B	F	GACGATACCCCACAGAA
		R	ACAATGGATGGACACTT
LOC109032115	Cathepsin B	F	TCTTCTAAACACGCATCCA
		R	AATCCTATTCAGTTCGCTC
LOC109033349	Cathepsin B	F	TGCTACTTCTGCGGTTTTG
		R	ACGGAGGGGTTTCCTTGAC
LOC109033119	Cathepsin B	F	GGGTTGTGACAGGAGGAGGAT
		R	TATGGGTTAGGTTTGCCCTTGCTGT
LOC109039003	Cathepsin B	F	GAGATGCTTGTCGGTTGC
		R	ATGGTGGATGGTCGTAGG
LOC109039072	Cathepsin F	F	ACGAAGTATACACGCAA
		R	AACAAGAGCCACAATGA
LOC109040923	Cathepsin F	F	GAAGCGGTTTGGTGAGA
		R	GAGGGTTGAGTTGGGGT
LOC109030124	Cathepsin F	F	AGGATTACAGGACGAGGAC
		R	CAAGAGCAATGGAGATAGG
GFP dsRNA	GFP dsRNA RT-PCR	F	TAATACGACTCACTATAGGGTTCAGTGGAGAGGGTGAAGGT
		R	TAATACGACTCACTATAGGGTGTGTGGACAGGTAATGGTTG
CathB dsRNA	CathB dsRNA RT-PCR	F	TAATACGACTCACTATAGGGTTTTTTCCCCACCTTGT
		R	TAATACGACTCACTATAGGGTGACCTCTCTTCAGCCA
